# Supplementary material for: Milk Composition Is Predictive of Low Milk Supply Using Machine Learning Approaches
Source: Diagnostics (Basel). 2025 Jan 15;15(2):191. doi: 10.3390/diagnostics15020191 (PMC11764425; doi:10.3390/diagnostics15020191)
Supplement: Supplementary file 1 [file diagnostics-15-00191-s001.zip]

Archive with 1 entries (1 files):
- diagnostics-3380939-supplementary.pdf
